# Supplementary material for: From dinosaurs to birds: a tail of evolution
Source: EvoDevo. 2014 Jul 29;5:25. doi: 10.1186/2041-9139-5-25 (PMC4304130; doi:10.1186/2041-9139-5-25)
Supplement: Additional file 1 — Excel spreadsheet of mouse tail mutants (16 pages). [file 2041-9139-5-25-S1.xlsx]

## Sheet: Sheet1
Mutant name																							Vascular	Skin	Eye	Ear	Immun.	Renal	Growth/	Neural	Metabol.	Coat	Heart	Additional Info
	long	short	kinked	curly	thick	chng'd # caudal v	v shape	# other v	v fusion	# ribs	rib fusion	hom. transform.	limb length	digit length	# digits	bone density	cranial def	somite def	notochord def	NT def			defects	def	def	def	def	def	Size	def		def	def
LONG TAILS:
Adbg1	X					no															X	X							X		X
Adip4	X					no															X	X							X		X
Bw19	X					no															X	X							X	X	X
Fgfr3	X					no	longer						longer								X	no							X stunted
Hmga2 pygmy	X					no								short feet							X	x
Hoxb13	X				X	Yes 2 extra cdl v	longer													X										X				inhibition of Hoxb13
Npr3	X					no	longer						longer				domed				X	X	X						X
Obsty1	X					no															X	X									X
Pbwg1.4	X					no															X	X							X
Pten	X					n. d.							wider								X	X								X
Skl1	X					no															X	X							X		X
Skl2	X					no															X	X							X		X
Skl3	X					no															X	X							X		X
Skl4	X					no															X	X							X		X
Skl5	X					no															X	X							X		X
Skl6	X					no															X	X							X		X
Skl7	X					no															X	X							X		X
Slx4 (Btbd12)	X					Yes 1-2 extra cdl v	X		X								X				X reduced	X reduced	X		X				X stunted		X			nuclease involved in DNA cross-link repair
Tailaq mutants	X					no															X	X							X
Tg(Col11a2-Npr2) (Npr2)	X					no	longer						longer				X				X	X
Tlln	X					no															X	X
																					X	X
SHORT TAILS:
Acan aggrecan		X				Yes absent	X		X				short	short			X				no								X					anterior v. fusion; cartilage defects
am amputated		X				Yes absent	X		X								X				no													extensive cell adhesion in mesenchymal cells
Apc		X	X			n. d.															no													high rates of colonic adenoma
Axd axial defects		X		X		Yes		X	X		X						X			X	X	X												inc. Grhl2; posterior open neural tube
Axin1 axin 1; kinky		X	X			Yes	X		X		X									X	X ht	X				X								split notochord; axis duplication in hm
Bmp4 x Twsg1		X	X			Yes	X									X	X		X		X	X												2 centers of ossification in cdl v
Bmp5		X				Yes strain dep.				X			longer				X				X	X				X			X smaller					hm: long tibia; ht: short femur & humerus
Bmper		X				Yes	small			X		X					X				no
Bmpr1a Bmp Rc type 1a		X				Yes severe				X			short						X		no													disorg. notochord within dense fibroblasts
Cdx2 caudal type homeobox2		X	X			Yes				n. d.		X									X	X							X					hom. transform. to more rostral character
Cdx2-/+ X Cdx4-/-		X				Yes severe	X		X L+S																									pygostyle-like tail; v fusion [1]
Crpt cropped tail		X	X			Yes															X	X
Ctnnb1 catenin beta 1		X				Yes absent	X		X		X			X	X fused					X	no													truncated tail bud
Cyp26a1		X	X	X		Yes	X	X		X	X	X									X reduced	X reduced												disorg. neural outgrowths in tail rudiments
Cyp51		X	X			Yes							X		X		X				no												X	absent distal digits; digit bifurcation
D17Aus9		X				Yes															X	X							X
Dact1 dapper homolog 1		X				Yes												X	X	X	rare	no						X						abnormal endo-, meso-, endoderm, noto., tailbud
Dll1 delta-like 1		X				Yes												X		X	X	X											X	cdl truncation; occasional ectopic NT
Dll3 delta-like 3; pudgy		X	X			Yes		X	X		X										X	X												incompletely formed disorg. vertebrae
Mutant name																							Vascular	Skin	Eye	Ear	Immun.	Renal	Growth/	Neural	Metabol.	Coat	Heart	Additioal Info
	long	short	kinked	curly	thick	chng'd # caudal v	v shape	# other v	v fusion	# ribs	rib fusion	hom. transform.	limb length	digit length	# digits	bone density	cranial def	somite def	notochord def	NT def			defects	def	def	def	def	def	Size	def		def	def
dm diminutive		X	X			Yes		X (more)		X	X										X reduced	X	X						X					one extra presacral vertebra
Dsht dominant short tail		X	X	X		Yes	X														X	X			X				X			X		very short tail with distal kink
Dts dominant tail short		X	X			Yes															X	X								X minor				tail: 1/4 to 3/4 normal size
Dusp4		X				Yes		X				X									X	X												inc. S v; dec. C v
Dvl2 dishevelled 2		X	X			Yes	X				X							X		X	X <50%	X				X				X			X	v defects mostly dorsal in v ribs & v bodies
Epha2 Eph Rc A2		X	X			Yes													X split	X	X	X	X (tail)											ectopic sclerotomes & v form at notochord split
Etn2 early transposon 2		X				Yes absent															X ht	X ht												short Danforth; truncated after L v
f flexed tail Sfxn1		X	X			Yes minor	X		X		X								X	X	X	X	X											Smad5 mRNA processing defect
Fgf3		X	X	X		Yes			X tail									X		X large	X reduced	X				X
Fgf4 X Fgf8		X				Yes absent		X		X								X	X 2 detected	X														[2]
Fgf9		X *hm X				no															X	X												ht: kinked not short tails; fused joints
Fgf10 X Fgf3		X				Yes							absent								X	X				X								absent limbs and otic vesicles
Fgfr1 Fgf Rc 1		X				Yes		X									X				X	X			X				X					mild tail truncation; loss of L & S v
Fgfr3		X				no	X						short								X	X							X					short long bones
Fzd7 frizzled 7 homolog		X	X			n. d.															X	X											X	tail 10% shorter with distal kink
G3bp1		X				Yes											X				no									X				increased neuron apoptosis
Gdf11		X				Yes	X	X	X	X		X					X				no							X						hom. transform.: inc C,T, & L v but dec. S & cdl v
Gena26		X	X			n. d.															X	X										X		tail described as crinkly
Gena371		X				Yes absent															X	X
Gusb gluconuronidase beta		X			X	n. d.											X				X reduced	n. d.												lysosome storage disorder
gyro spermine synthase		X				n. d.							short								X	X							X
Hes7 hairy/enhancer of split		X	X			Yes	X		X	X	X							X			X reduced	X												somite segregation defects
Hi hare tail		X			X	Yes	X														X	X ♂ only
Hk hook		X	X			Yes															X	X												slit-shaped anus like wnt5 defect
Hox9 cluster a,b,c,d		X				Yes by two	X	X		X	X	X									X	X												T & L v transformation; ossified sternum
Hoxa11 X Hoxd11		X				Yes by one		X					absent		X fused						X 20%	X												S to L transformation; absent ulna & radius
Hoxb13 ectopic overexpression		X				Yes															X	X												[1]
Hoxc13 ectopic overexpression		X				Yes						X									X	X												[1]
Igf2r insulin growth factor 2 Rc		X	X			n. d.															no								X larger					abnormal lung development
Ihh Indian hedgehog		X				n. d.							short		X fused	X	X				no													lots of short fused bones
Ikkα Chuk		X	X			Yes	X		X				short		X fused		X				no			X										C, S, & cdl fused v; small ribcage
In(2Itga6…) Chrom.2 inversion		X				Yes		X		X			short		X						X	X												HoxD cluster genes affected
Jsr jumbled spine and ribs		X	X			Yes	X		X		X										X	X												v are irregulary fragmented
Knk kinked tail		X	X			Yes	X		X tail										X split		X	X												defects restricted to tail including notochord def.
knt knotty tail		X	X			Yes															X	X												C & cdl v shape affected
Lepr leptin Rc		X				no							short								X	no					X				X			defects tied to obesity
Lfng lunatic fringe		X	X			Yes			X		X										X	X reduced												lung defects in some mice
Lmx1a LIM h-box transx factor		X	X			Yes															X	X				X				X
Lootl loop tail-like		X		X		n. d.														X	X	X												spina bifida observed
Lrp6		X		X		Yes	X		X		X		short		X	X		X		X	X 67%	X reduced								X				incomplete somite formation; spina bifida
Luxoid (lu) Plzf transx factor		X	X			Yes	X	X				X	short &long		X	X		X	X	X	X	X ♀ only												cdl v fusion; extra presacral v; polydactyly
Map3k7		X		X		Yes											X				no		X											vascular defects very prominent
mea meander tail		X	X			Yes	X		X												X	X												defects seen from T v to end of tail
Meox1 x Meox2 both null		X				Yes absent	X		X		X							X			no													fused cdl v; cartilage in place of v in tail
Mutant name																							Vascular	Skin	Eye	Ear	Immun.	Renal	Growth/	Neural	Metabol.	Coat	Heart	Additioal Info
	long	short	kinked	curly	thick	chng'd # caudal v	v shape	# other v	v fusion	# ribs	rib fusion	hom. transform.	limb length	digit length	# digits	bone density	cranial def	somite def	notochord def	NT def			defects	def	def	def	def	def	Size	def		def	def
Meox2 x Pcsk5		X				Yes															X	X	X					X						most skeletal defects from Pcsk5
Mesp2 mesoderm posterior 2		X				Yes	X		X		X							X			X	X												somite patterning & segmentation defects
Msgn1 mesogenin 1 bHLP		X				Yes absent	X	X	X	X none										X	no													no paraxial mesoderm; no v after C v
Mta1		X				Yes		X				X									X	X		X										dec. L & cdl v; inc. S v
Mthfr		X	X			no														X	X	X							X					folate-sensitive NT defects
Mut1048		X	X			n. d.															X	X							X			X
Mut1264		X	X			n. d.											X				X	X							X	X
Mut1397		X	X			n. d.															X	X
Mut1454		X	X			n. d.															X	X				X			X	X
Mut1556		X	X			n. d.															X	X				X			X	X		X
Mut1602		X				n. d.															X	X							X
Mut1679		X	X			n. d.											X				X	X							X			X
Mut1681		X	X			n. d.											X				X	X							X			X
Mut549		X				n. d.											X				X	X							X			X
Mv malformed vertebrae		X*hm	X *ht			Yes *hm	X				X *ht							X			X *ht	X *ht							X					asymmetric fusions of somites
Mysm1 myb-like		X	X	X		Yes severe	X	X	X							X					X	X			X						X	X		dec # B & T white blood cells
n-Ts2 tRNA selenocysteine 2		X				n. d.	X						short				X				X	X												small skeleton with cartilage defects
Nk3-2 NK3 h-box 2		X*hm	X *ht			no	X									X	X				X *ht	X *ht				X *ht								v lack ossification centers in homozygote
Noggin		X	X			Yes *hm	X		X				short				X		X	X	no									X				ht: viable with kinked but not short tails
Noto notochord homolog		X		X		Yes	X	X	X									X	X	X	X	X												premature truncation of notochord
Nppc natriuretic peptide C		X				no							short								X	X							X
Npr2 natriuretic peptide Rc 2		X				n. d.							short				X				X	X ♀ only												achondroplasia dwarfism model
Nrarp Notch-reg ankyrin protein		X	X			Yes	X	X	X		X							X			X	X												somite segmentation clock defect
Nsdh1		X	X			no							short	X							X reduced	X										X		additional skin defects
ocd osteochodrodystrophy		X			X	no							short				X				X	X ♀ only							X
Pard3 partitioning defective 3		X				n. d.															no		X						X				X
Pax1 undulated short tail		X				Yes	X				X										X	X												absent or malformed vertebral bodies
Pcsk5		X				Yes absent		X no S, cdl v		X inc.		n. d.	short/null		X		X				X	X	X					X						protruding presacral ventral mass
Phex		X				no							short			X ♂ only	X ♂ only				X	X				X ♂			X
Plxnd1 plexin D1		X				n. d.	X		X		X										X very limited	?	X										X	major heart defects; extreme v fusion
Pofut1 fucosyltransferase		X	X			Yes severe	X				X							X			X	X												somite anterior/posterior patterning defects
Por cyto. P450 ox-reductase		X				Yes severe							short							X	no				X				X				X	retinoid signaling defects
Porcn porcupine homolog		X				Yes hypoplasia									X none		X				X very limited	n. d.										X		absent autopod; dermal atrophy; cdl truncation
pr porcine tail		X				Yes	X										X				X	X				X				X
Psen1 presenilin 1		X	X			Yes severe	X		X								X	X			no								X	X				extreme caudal growth retardation
Pst polydactyly short tail		X				Yes	X								X						no													only polydactyly not from background effect
Pt pintail		X				Yes	X												X		X	X												notochord-related defects
Ptch1 patched, Shh Rc		X	X		X	n. d.	X			X	X				X		X			X	X	no			X							X		augmented NT; polydactyly
Rgsc431		X	X		X	Yes															X	X
rh rachiterata		X	X			Yes	X		X	X	X	X						X			X	X							X					cervical ribs; T & L vertebral fusion
Ripply2		X				Yes	X			X	X							X			no													incomplete somite formation
Ror2 Rc tyr kinase orphan Rc		X				Yes	X				X		short	X	X	X	X				no													cartilage & endochondral bone defects
Ror2 knock-in		X	X			Yes	X		X		X			X		X	X	X			X	X red. In ♂												hypoplastic axial skeleton
Rpl24 ribosomal protein L24		X	X			Yes	X	X	X						X						no				X				X	X		X
Mutant name																							Vascular	Skin	Eye	Ear	Immun.	Renal	Growth/	Neural	Metabol.	Coat	Heart	Additional Info
	long	short	kinked	curly	thick	chng'd # caudal v	v shape	# other v	v fusion	# ribs	rib fusion	hom. transform.	limb length	digit length	# digits	bone density	cranial def	somite def	notochord def	NT def			defects	def	def	def	def	def	Size	def		def	def
Rps7 ribosomal protein S7		X	X			Yes		X	X tail	X inc		X				X					X	X			X				X	X		X		cdl v fusion
sb stub		X				Yes severe	X	X	X	X	X										X reduced	X reduced												defects like Dll3; tail not connected to spine
Sd Danforth's short tail		X				Yes severe	X	X											X		X	X												transposon insertion in Ptf1a; upregulation
Sfn stratifin		X				Yes							short		X		X				no			X	X									epidermal differentiation defects
skax1 skeletal/axial 1		X	X			n. d.	X		X		X										X	X
Skax13 skeletal/axial 13		X				Yes															X	X
skax30 skeletal/axial 30		X		X		Yes															X	X							X
sks sterility with skel. defects		X	X			Yes	X		X	X	X										X	no							X					C, T, & L v fusion; wedge-shaped cdl v
smc		X	X		X	n. d.	X				short		short								X	X ♂ only												abnormal cartilage and endochondral ossification
Sox5 X Sox6		X				Yes	X						short					X			no													absent cartilage
Sox9		X				n. d.							very short								X	X						X						premature mineralization in tail
st shaker short		X				Yes severe															X	X red in ♂								X
stb stubby		X			X	no							short				X				X	X												chondrogenesis prematurely stops
T brachyury		X				Yes		X dec S v											X	X	X *ht	X *ht												notochord: branched, lumen, misplaced
t t-complex/brachyury		X				Yes															X	X												brachyury modifying locus
Tacc3		X				Yes absent	X		X							X	X	X			no													inc death of mesenchymal cells at notochord
Tailq7 tail length QTL		X				no															X	X									X			linked to cholesterol
Tbx6 T-box 6; rib-vertebrae		X	X			Yes	X		X		X							X	X	X	X	X red in ♀												branched notochord at tail tip; duplicated NT
Tcf15 transx factor 15		X		X		Yes severe	X		X	X	X						X	X			no											X		no cdl v, sclero-,myo- or dermatome in tail
tch tich		X			X	no							short								X	X												pelvis: thin with reduced bone fusion
Tg(Cat)370Rpw		X	X			Yes															X	X												bone fragments but no v at tail tip
Tg(Col2a1-PTHR1*H223R)Bhju		X				n. d.							short			X					X	X												PTH related peptide insertion; no tooth eruption
Tg(Hoxc13)61B1Awg		X				Yes															X reduced	X										X		inc. keratinocytes; cdl v lack lateral processes
Tht thick tail		X	X		X	Yes															X	X
tk tail kinks		X	X			no	X	X +1pres.v			X										X reduced	X												sclerotome differentiation and cartilage defects
Tmgc16		X	X			n. d.															X	X
Trip13		X	X			Yes															X reduced	no							X					abnormal DNA repair
Tsv variable short tail		X	X			Yes															no
Twsg1 twisted gastrulation		X	X			Yes	X									X			X		X	X												persistent notochord--cells not resorbed
Tz tail zigzagged		X	X			n. d.															X	X
ur urogenital		X				Yes				X	X						X				X reduced	no						X
Vangl1 X Vangl2		X				n. d.														X	X	X ♂ only				X
Vangl2 loop tail		X		X		Yes			X											X	X	X				X				X
Vtl vestigial tail-like		X	X			Yes															X	X
Vtl2 vestigial tail-like 2		X	X			Yes															X	X
Wnt3a vestigial tail		X				Yes severe	X	X				X						X		X	X	X		X										reduced VER; abnormal mesoderm in tail tip
Wnt5a pipetail homolog		X				Yes	X		X		X		short		X		X				X strain dep.	X												decreased # primordial cells/migration
Xrcc2 X-ray repair gene		X				Yes														X	no								X	X				inc. apoptosis: dorsal, cdl & brain areas
Zbt16 Plzf		X	X			Yes	X	X		X		X	short		X						X	X red in ♂												oligo-& polydactyly; hom. transform.
Zic3 bent tail		X	X			Yes															X	X												abnormal organ position
